# Supplementary material for: Integration of single-cell RNA sequencing and bulk RNA sequencing to reveal an immunogenic cell death-related 5-gene panel as a prognostic model for osteosarcoma
Source: Front Immunol. 2022 Sep 26;13:994034. doi: 10.3389/fimmu.2022.994034 (PMC9549151; doi:10.3389/fimmu.2022.994034)
Supplement: Supplementary file 1 [file Table_1.xlsx]

## Sheet: Table S1
Table S1. Identification of DEGs between C1 and C2 subtypes
gene	Mean1	Mean2	logFC	pValue	fdr
RENBP	152.113	98.5244	-0.626587	5.67044e-06	9.94815e-05
PNMA3	34.1108	53.2545	0.642675	0.00440967	0.0210751
VSIG4	175.907	82.2841	-1.09613	1.62505e-11	2.82617e-09
WAS	216.663	125.358	-0.789396	4.3587e-10	4.05461e-08
NCF4	63.1284	38.4606	-0.714908	1.62505e-11	2.82617e-09
TIMP1	5767.98	3813.86	-0.596813	1.24559e-08	5.66177e-07
TPST2	236.726	152.174	-0.637496	9.38709e-10	7.50967e-08
MMP11	596.875	222.363	-1.42451	8.05148e-09	3.92755e-07
TFF3	52.0894	32.3863	-0.685604	2.15722e-05	0.000300658
EEF1A2	92.9107	213.989	1.20362	0.000231805	0.00210254
WISP2	119.047	63.3743	-0.909558	0.00130416	0.00825417
LBP	36.4798	22.6115	-0.69004	0.00138717	0.00862154
TGM2	122.027	68.5568	-0.831831	7.15659e-06	0.000121814
MYL9	545.105	359.514	-0.600484	0.000147079	0.00144906
ID1	245.057	381.6	0.638943	0.00728521	0.0308368
PRND	112.843	73.0972	-0.626427	0.00254704	0.0139755
LY96	432.874	176.679	-1.29282	2.82599e-24	1.1304e-20
MSC	126.074	47.9117	-1.39582	6.50371e-09	3.29302e-07
IFIT3	126.107	70.0006	-0.849211	9.29709e-06	0.000153671
FGL2	98.7334	63.8728	-0.628337	3.13649e-06	6.21087e-05
RAMP3	76.6513	45.742	-0.744789	0.000734023	0.00526181
LYL1	111.694	73.6956	-0.599905	1.36815e-07	4.56051e-06
GAS6	169.001	95.7046	-0.820373	7.48965e-10	6.37417e-08
KLF15	53.3284	82.8835	0.636183	0.0109446	0.0423797
IL6	62.2375	19.8941	-1.64545	9.90897e-11	1.26716e-08
THBS2	1040.56	638.121	-0.70546	9.59171e-06	0.000156599
ISLR	211.312	87.4286	-1.2732	0.00100517	0.00664575
UST	71.3802	109.031	0.611142	0.0117424	0.0446903
POPDC3	87.4718	52.2583	-0.743158	0.000461533	0.00362698
TNFRSF1B	182.363	98.8298	-0.883791	1.7825e-11	2.97083e-09
GNAI1	107.728	167.234	0.634477	0.000153872	0.00149754
C2	197.607	96.7163	-1.03081	1.19167e-12	5.29632e-10
LST1	145.707	80.2387	-0.860699	1.72914e-12	5.4948e-10
CXCL12	142.318	68.0616	-1.0642	1.42019e-08	6.38289e-07
LY86	139.99	80.0942	-0.80555	8.50536e-10	6.94315e-08
CFI	164.878	86.8655	-0.924546	4.58127e-08	1.79658e-06
HGF	55.0433	33.1696	-0.730706	3.81338e-06	7.29833e-05
LCP2	128.168	77.6153	-0.723628	4.16715e-12	9.26033e-10
PLAU	317.676	139.262	-1.18976	1.78581e-12	5.4948e-10
EDIL3	182.787	113.647	-0.685602	0.000271374	0.00239096
CITED2	169.845	102.435	-0.729508	1.24822e-06	2.90283e-05
PTGER4	74.6094	49.5338	-0.590944	7.17815e-10	6.33092e-08
TCN2	83.4527	49.1157	-0.764774	3.6914e-09	2.05078e-07
NT5E	166.638	69.393	-1.26385	8.75442e-14	5.83628e-11
CXCL13	72.4015	42.8349	-0.757234	5.12414e-06	9.06927e-05
PPBP	53.0695	32.1655	-0.722371	7.78209e-05	0.000862282
IGJ	76.597	26.6696	-1.52209	1.13782e-05	0.000179893
RTP4	43.4748	27.8004	-0.645076	2.71642e-08	1.13184e-06
CXCL11	43.9388	26.5902	-0.724603	9.38957e-05	0.00100423
GJA4	100.99	63.1377	-0.677645	4.53079e-06	8.16359e-05
SOD3	189.275	75.5313	-1.32534	6.59131e-09	3.29566e-07
LDB2	141.912	92.8136	-0.612584	2.25738e-05	0.000310293
FMO3	52.7061	26.9848	-0.965821	9.01114e-06	0.000150186
IFI16	453.201	246.013	-0.881419	3.88569e-10	3.79092e-08
GYPC	301.17	177.8	-0.760322	1.13497e-12	5.29632e-10
MSX2	33.9819	59.1104	0.798645	0.0108048	0.0420011
MYOM2	54.7159	84.1037	0.620208	0.000554799	0.00418716
FCGR1A	89.8333	41.4602	-1.11552	3.5924e-09	2.05078e-07
CGREF1	78.8623	129.585	0.716495	0.000376587	0.00308047
GEM	86.5299	53.5427	-0.69251	5.21363e-07	1.41867e-05
IFI44	512.148	332.916	-0.621403	9.72277e-07	2.41559e-05
CLEC5A	70.4486	41.2324	-0.772792	8.57348e-07	2.1705e-05
NPL	127.901	69.3343	-0.883387	1.0376e-13	5.92915e-11
RSAD2	94.1665	42.5208	-1.14704	4.27228e-07	1.20346e-05
DPYD	88.3403	54.1189	-0.70694	7.17815e-10	6.33092e-08
CLNS1A	555.127	848.591	0.61225	0.00728521	0.0308368
ITGB2	620.153	358.302	-0.791447	1.64178e-09	1.11307e-07
FBL	768.771	1223.45	0.670332	0.00205106	0.0118217
SELL	75.8574	39.559	-0.939284	4.57968e-06	8.21468e-05
MYC	223.768	379.78	0.763162	0.00209791	0.0120224
C3AR1	92.9651	58.8036	-0.660785	1.72914e-12	5.4948e-10
MNDA	73.4289	42.9674	-0.773105	2.73433e-09	1.72937e-07
MALL	74.3892	47.5831	-0.644642	0.00102947	0.00676169
GBP2	374.313	222.098	-0.753048	4.83937e-09	2.58099e-07
S100A2	179.047	63.85	-1.48758	0.000221815	0.002035
S100A8	84.4976	52.3446	-0.69087	1.78789e-07	5.63115e-06
S100A9	113.693	58.442	-0.96007	1.47209e-07	4.8664e-06
TINAGL1	82.0515	49.2554	-0.736249	0.00615162	0.0270401
BAMBI	709.434	1148.26	0.69471	0.000497763	0.00383633
FCER1G	858.137	489.861	-0.808836	8.2685e-09	3.98482e-07
ECE1	158.526	103.046	-0.621427	2.51876e-05	0.000335835
CLEC2B	119.068	70.1117	-0.764056	6.88217e-11	9.83167e-09
TIMP4	74.7145	42.3875	-0.81775	0.000255288	0.00226419
MSR1	90.5066	56.8406	-0.6711	4.10158e-12	9.26033e-10
CDA	60.6363	33.8021	-0.843067	6.84964e-08	2.5369e-06
PDGFRB	718.413	424.971	-0.75745	1.72083e-05	0.000254938
HEPH	54.1303	33.3439	-0.699012	0.000246502	0.00222074
FUCA1	199.125	121.267	-0.715479	2.4507e-08	1.03187e-06
FCGR2A	129.007	79.1268	-0.705209	3.26584e-09	1.94975e-07
GBP1	157.881	86.8695	-0.861915	2.41675e-09	1.55919e-07
IFIT1	223.539	120.967	-0.885912	0.0050726	0.0232688
IFIH1	72.9201	44.9184	-0.69901	1.02929e-06	2.52587e-05
TAC3	114.817	450.235	1.97135	0.000463405	0.00363455
SPINK1	39.0799	21.6127	-0.854549	3.1612e-05	0.000409217
SERPINE1	182.323	79.8377	-1.19136	1.03577e-09	8.1237e-08
HCK	106.23	63.2818	-0.747328	1.29583e-09	9.59874e-08
GZMA	133.974	51.9993	-1.36539	9.84088e-11	1.26716e-08
RGS4	71.1368	42.8561	-0.731096	3.65182e-06	7.05666e-05
PCOLCE2	199.062	361.064	0.859035	1.64243e-07	5.29818e-06
C1R	373.765	175.111	-1.09386	5.31797e-09	2.79893e-07
JAG2	78.6763	125.475	0.673403	0.00030118	0.0025908
SLCO2A1	74.2954	46.2836	-0.68277	0.00217819	0.0123937
FMO1	60.7529	26.9135	-1.17462	0.004899	0.0226806
TNFSF11	53.341	33.6077	-0.666453	0.00598578	0.0264857
TM4SF1	474.191	221.69	-1.09692	1.41409e-11	2.69351e-09
CD2	52.8952	33.2351	-0.670427	9.94167e-08	3.4883e-06
BAALC	99.4434	63.1464	-0.655176	0.00138807	0.00862154
INADL	53.2897	80.622	0.597315	0.00713993	0.0304475
ITGAL	60.4286	37.3352	-0.694696	2.81023e-09	1.72937e-07
CRYBA2	20.6595	43.5048	1.07437	0.00280257	0.0150879
LIF	72.3667	35.8285	-1.01422	1.54557e-07	5.02626e-06
IER3	445.717	220.388	-1.01608	1.01373e-10	1.26716e-08
LTB	62.1686	40.0877	-0.633025	4.97561e-07	1.36318e-05
IL1RN	47.5137	30.6382	-0.633013	1.06395e-05	0.000170916
TAP1	588.8	349.524	-0.752384	2.02194e-05	0.000285787
IFI27	1089	577.691	-0.914629	0.000115019	0.00117367
TNFSF10	144.889	83.1404	-0.801322	6.61255e-16	1.32251e-12
PIK3CD	61.9762	38.843	-0.674061	3.5924e-09	2.05078e-07
EFHD1	136.945	257.059	0.908504	2.80877e-05	0.000369575
IL1B	56.3516	33.3583	-0.756411	1.89203e-08	8.22621e-07
MX1	886.719	487.093	-0.86428	4.38701e-06	8.01281e-05
FAM60A	132.33	201.083	0.603647	0.00301591	0.0158941
FAP	343.603	135.281	-1.34478	1.96555e-09	1.31037e-07
S100A1	156.758	396.515	1.33884	3.76974e-05	0.000474182
FCN1	57.6747	36.6869	-0.652676	4.43451e-06	8.02626e-05
LPL	103.334	171.544	0.731267	0.000172941	0.00164314
CA3	310.156	609.874	0.975516	0.000158087	0.00152374
MLPH	160.658	87.9832	-0.86869	6.89558e-05	0.000785821
DNM1	238.969	157.908	-0.597738	3.98177e-06	7.40795e-05
NES	256.053	452.08	0.820133	9.29709e-06	0.000153671
CD4	147.972	87.9247	-0.750981	3.17566e-10	3.25709e-08
PRF1	44.6853	27.9849	-0.675152	2.08437e-10	2.31597e-08
MCM2	129.795	207.518	0.676999	0.000734023	0.00526181
OSMR	124.643	75.1659	-0.729655	4.0759e-07	1.15628e-05
UCHL1	630.61	991.829	0.653343	0.0039656	0.0195832
TNFSF4	48.4161	31.1901	-0.634401	7.00742e-06	0.000120299
FRZB	50.5705	99.4783	0.976086	0.00578415	0.025967
IFIT2	149.345	97.8894	-0.609423	0.00202036	0.0116615
TMCC2	41.0521	69.0322	0.749814	4.44524e-05	0.000542103
PTPRZ1	100.764	177.447	0.816402	8.79822e-05	0.000948595
ITGA3	82.4786	51.2459	-0.686583	1.05299e-06	2.56826e-05
SMARCA4	237.524	364.916	0.61949	8.56982e-08	3.08822e-06
LAPTM5	713.766	403.108	-0.824285	4.46271e-09	2.41228e-07
TPD52	44.7911	69.8743	0.64155	1.053e-05	0.000169839
PLEK	188.216	91.6934	-1.0375	2.36753e-14	3.15671e-11
FBN1	366.411	178.748	-1.03554	2.72099e-06	5.52486e-05
GAS1	222.776	146.156	-0.608079	0.000554799	0.00418716
TLR4	58.3656	32.2803	-0.854464	5.91104e-14	5.61114e-11
DLX4	53.4397	82.2859	0.622733	0.00649577	0.0282425
TGFBR2	151.583	85.481	-0.82643	6.10495e-11	9.04437e-09
RBP4	87.7698	197.016	1.16652	0.000681961	0.00493281
TPP1	574.586	380.732	-0.593745	1.12727e-06	2.70004e-05
LPXN	156.225	79.5165	-0.974301	3.84922e-12	9.26033e-10
NELL1	23.7582	39.8773	0.747147	0.00250959	0.0139036
TIMP3	280.695	159.691	-0.813718	0.000134332	0.00133664
MX2	124.745	81.5512	-0.613199	8.82519e-06	0.000148322
GAL	40.127	89.6381	1.15954	0.000898641	0.00615507
IRF1	172.501	114.558	-0.59053	4.11557e-10	3.91959e-08
CD300C	66.0887	42.8873	-0.623855	1.14012e-06	2.71457e-05
SLCO2B1	178.521	105.788	-0.754912	3.97347e-12	9.26033e-10
NOX4	61.6013	33.4891	-0.879267	1.66122e-08	7.38321e-07
CXCL10	212.553	99.779	-1.09101	2.85672e-07	8.59163e-06
NCAM1	116.842	180.688	0.628946	3.85482e-06	7.34252e-05
FXYD6	367.859	616.909	0.745905	1.34799e-05	0.000207383
THY1	889.514	570.218	-0.641506	2.00174e-05	0.000283935
VWF	553.319	350.641	-0.658114	2.62074e-05	0.000347118
C1S	318.641	131.206	-1.2801	1.67424e-12	5.4948e-10
CLEC4A	143.642	88.5219	-0.698372	2.72667e-05	0.000359957
SCG2	62.5134	25.603	-1.28785	5.09685e-06	9.06168e-05
WNT10B	64.5421	103.192	0.677025	9.47705e-05	0.00101089
ITGA5	804.39	498.739	-0.689609	2.24065e-09	1.46928e-07
GLI1	31.7224	55.5474	0.808217	0.00301591	0.0158941
LYZ	420.609	166.761	-1.3347	2.5555e-10	2.76271e-08
SDS	97.296	60.5875	-0.683359	9.50333e-07	2.37583e-05
OAS2	123.175	68.5082	-0.846367	1.19742e-08	5.50539e-07
KNTC1	120.051	182.554	0.604678	0.000746083	0.00532916
ALOX5AP	229.426	123.667	-0.891563	7.43313e-09	3.67068e-07
TYRO3	83.5267	125.407	0.586305	0.00115932	0.00746741
NKG7	72.7514	39.466	-0.882363	3.2089e-08	1.30975e-06
PHF11	254.013	164.535	-0.626509	1.38943e-09	9.92452e-08
B2M	5701.2	3744.56	-0.606468	2.19514e-07	6.80663e-06
PLTP	377.328	229.811	-0.715372	5.20721e-06	9.1757e-05
IFI35	318.653	200.245	-0.670214	0.000133116	0.00132784
NID2	287.673	180.944	-0.668888	0.000280988	0.00244337
NPC2	2750.11	1721.12	-0.676138	1.76181e-10	2.07271e-08
BDKRB2	47.8392	30.7558	-0.637336	3.14206e-07	9.24136e-06
DKK1	98.8307	235.204	1.25088	0.00503744	0.0231873
LCP1	342.009	188.876	-0.85659	1.287e-07	4.32604e-06
FGF7	48.4864	24.6515	-0.975907	0.0108048	0.0420011
ISG20	216.412	126.014	-0.7802	3.64157e-09	2.05078e-07
TPSAB1	84.5492	54.4118	-0.63587	0.0041529	0.02033
PLAUR	314.404	174.98	-0.845427	1.90949e-10	2.18228e-08
IL32	203.456	116.984	-0.798403	1.94228e-05	0.000278463
ITGAM	68.5556	41.0835	-0.738716	3.03164e-12	8.66182e-10
FCGR2B	71.8137	34.7997	-1.04519	7.01393e-14	5.61114e-11
IRF8	79.2257	50.9004	-0.638292	9.94167e-08	3.4883e-06
FPR1	64.9275	42.6375	-0.606705	9.9551e-09	4.68475e-07
TNFRSF12A	359.413	220.309	-0.706114	3.73964e-08	1.49586e-06
TYROBP	1009.22	474.102	-1.08997	8.26864e-10	6.89053e-08
GLRX	343.125	202.557	-0.760409	2.77203e-09	1.72937e-07
SPI1	218.687	126.705	-0.787394	4.46271e-09	2.41228e-07
ISYNA1	103.392	188.482	0.866299	0.000206668	0.00191359
ECM1	235.583	147.246	-0.678008	4.27668e-05	0.000523141
MVP	272.981	167.973	-0.70057	9.69589e-11	1.26716e-08
SPINT2	94.6151	58.1086	-0.703319	2.06558e-06	4.41835e-05
POSTN	606.542	376.093	-0.689519	1.33251e-09	9.69098e-08
AXL	165.343	107.752	-0.617746	3.8814e-05	0.000483663
CFB	74.8466	42.7459	-0.808153	2.25676e-06	4.7762e-05
HAS1	41.6599	24.1899	-0.784256	0.00843374	0.0348519
LAIR1	153.808	101.972	-0.592965	5.84251e-09	2.99616e-07
IL11	76.4536	31.6512	-1.27233	0.000322724	0.00270629
CBS	174.128	271.562	0.64113	0.00320823	0.0166014

## Sheet: Table S2
Table S2. Identification of DEGs with prognostic values
id	HR	HR.95L	HR.95H	pvalue
PNMA3	1.37227	1.01853	1.84887	0.0374636
POPDC3	0.675626	0.446804	1.02164	0.0630963
FBL	1.44532	0.942716	2.21588	0.0911431
BAMBI	1.4708	1.13555	1.90503	0.00346633
INADL	1.3761	0.982857	1.92669	0.06299
NES	1.37641	0.989371	1.91486	0.0578901
TMCC2	1.60477	1.04666	2.46048	0.0300745
NOX4	1.54914	0.93434	2.56846	0.0897539
DKK1	1.32374	1.06682	1.64254	0.0108506
IL11	0.671082	0.420885	1.07001	0.0938005
CBS	1.82318	1.23524	2.69095	0.00249816
